# Supplementary material for: FGFR2 is a Candidate Immune‐Associated Marker of Diabetic Foot Ulcer That Promotes Keratinocyte Function by Activating the PI3K/Akt and MAPK Pathways
Source: Mediators Inflamm. 2026 Apr 15;2026:3260549. doi: 10.1155/mi/3260549 (PMC13081191; doi:10.1155/mi/3260549)
Supplement: Supplementary file 1 — Supporting Information 1 Table S1: Differential expression genes (DEGs) between DFU and DFS in GSE80178 screened based on adj. p and |log2 FC| > 1. Table S2: Differentially expressed immune related genes (DE‐IRGs). Table S3: CytoHubba output results of DE‐IRGs. Table S4: Sample‐level data of CIBERSORT immune infiltration analysis. Table S5: Multiple‐testing correction results for differential infiltration of 22 immune cell subsets. Table S6: Multiple‐testing correction results for the correlation between FGFR2 expression and immune cell infiltration. [file MI-2026-3260549-s001.xlsx]

## Sheet: Table S1
Supplementary Table S1. Differential expression genes (DEGs) between DFU and DFS in GSE80178 screened based on adj. P and | log2FC |>1
DEGs_up-regulated (adj.P < 0.05 and log2FC > 1 )				DEGs_down-regulated (adj.P < 0.05 and log2FC < -1 )
Symble	logFC	adj.P.Val		Symble	logFC	adj.P.Val
S100A12	6.63657	1.76897e-06		RPAP2	-1.00004	0.0394593
MMP1	6.11293	0.00648288		ZNF850	-1.00052	0.0277102
HEPHL1	5.93261	0.000547709		PRR12	-1.00187	0.0337897
SPRR2B	5.0854	0.00260725		HEXA	-1.00244	0.0217749
SPRR2F	4.76865	0.00278804		LZTFL1	-1.00258	0.00991037
PRR9	4.38348	0.0035494		ZNF675	-1.00295	0.043693
UPP1	4.34305	0.000790309		VCPKMT	-1.00326	0.0329721
CLDN17	4.32486	0.00519023		RCL1	-1.00331	0.0400072
LCE3A	4.10741	0.0084344		DDX20	-1.00458	0.0169699
KRT75	3.96479	0.0108491		CDC7	-1.00501	0.00754466
KRT6C	3.88117	0.0217511		CCL28	-1.00513	0.0405741
S100A9	3.68063	0.00040645		OSGEP	-1.00541	0.0140462
CDA	3.67429	0.000887807		ZNF22	-1.00559	0.0298901
KLK12	3.58846	0.00268705		WDR70	-1.00564	0.0225238
CXCL8	3.54752	0.0271737		UBE2G2	-1.00578	0.0357329
KRT6B	3.48834	0.00350848		SPAG16	-1.00661	0.0163712
FOSL1	3.44886	0.00132509		ZNF92	-1.0067	0.0465074
PTHLH	3.43295	0.00234699		CCL24	-1.00737	0.0441831
S100A7A	3.42161	0.00215744		CIAO1	-1.00809	0.0491144
ODC1	3.38831	0.0233232		CERS5	-1.00872	0.0417945
UPK1B	3.34975	0.0193106		MCM9	-1.0088	0.0265357
SPRR2C	3.31456	0.00132509		ELOVL6	-1.00945	0.0297944
C15orf48	3.2853	0.0256013		ALS2	-1.00971	0.0265357
AREG	3.2505	0.00608784		ZC3H12C	-1.01	0.0150153
LINC00707	3.19229	0.031497		LINC01554	-1.01144	0.011375
ADM	3.13544	0.0014084		NUP54	-1.01173	0.0365854
AJAP1	3.12807	0.00814156		ZSCAN16	-1.01237	0.00604186
IL24	3.11667	0.0393601		ATP13A5	-1.01315	0.0490582
SPRR4	3.08815	0.00114483		GDPD1	-1.0145	0.0211988
MIR31HG	3.08654	0.011437		MIR582	-1.01515	0.0123752
TREM1	2.93839	0.0309678		ADCY8	-1.01553	0.0322954
KRT16P3	2.92385	0.000693661		TCTN1	-1.01611	0.0150153
CALB2	2.90298	0.0097372		TCTN2	-1.01687	0.0133199
HK2	2.77374	0.00279261		CUL9	-1.01707	0.00293643
ANXA3	2.70656	0.0145093		GPATCH11	-1.01769	0.0168223
SLPI	2.62372	0.00040645		NUDT7	-1.01784	0.0177664
DDIT4	2.58913	0.0110463		ZNF528	-1.01811	0.0109228
STK17A	2.51906	0.017325		MIR29C	-1.01914	0.00820964
KLK6	2.51255	0.0266637		LRRC49	-1.01924	0.010083
CD68	2.51076	0.0104712		ERMAP	-1.01924	0.0142734
RNF223	2.48752	0.00458553		EXD2	-1.02149	0.0313606
CEACAM6	2.48496	0.0457837		VIPAS39	-1.0219	0.0276645
VTRNA1-3	2.47964	0.00171357		AADAT	-1.02357	0.00858555
S100A8	2.4786	0.00391214		CEP128	-1.02396	0.00247034
CCL20	2.46806	0.0139844		DEPTOR	-1.0244	0.0125848
KRT16	2.45682	0.000396504		RORA	-1.02443	0.0138023
ANKRD37	2.44854	0.0306758		MYEF2	-1.02622	0.035677
IGFL2	2.43933	0.0108082		DENND5A	-1.02652	0.0149711
NPTX1	2.42637	0.0252207		ERG28	-1.02684	0.043946
RAET1L	2.42309	0.0184301		DUS4L	-1.02706	0.0076134
BNIP3	2.41091	0.000612611		TRERF1	-1.0271	0.0363381
FCHSD1	2.41038	0.00773246		PPIH	-1.02717	0.0348515
TM4SF1	2.38726	0.00520219		ZNF577	-1.0272	0.006347
DSC2	2.38466	0.00215744		ARHGAP11B	-1.02754	0.0337046
EIF4EBP1	2.38437	0.00238149		ZNF44	-1.02803	0.00517755
PGLYRP4	2.37669	0.00895156		EPM2AIP1	-1.02845	0.0163306
SLAMF7	2.37006	0.00754466		HSD11B1	-1.02902	0.0264324
PPIF	2.34979	0.00286769		IFT122	-1.02914	0.00437602
ULBP1	2.3289	0.0152399		BOD1	-1.02968	0.0200919
QSOX1	2.3144	0.00268705		ZNF81	-1.03001	0.00820149
KLK10	2.29631	0.000790309		UBE3D	-1.03019	0.00459245
LCE3E	2.28878	0.000473905		ZNF286A	-1.03042	0.0407437
EEF1A2	2.27077	0.00327662		DMAP1	-1.03065	0.00589856
KRT37	2.2564	0.0370258		MPHOSPH9	-1.03106	0.0131784
ACP7	2.24193	0.00274652		BCS1L	-1.03243	0.0278914
NOCT	2.22965	0.0396381		TACR1	-1.03272	0.0284219
ZNF426	2.22077	0.00521671		TPH1	-1.03284	0.0158147
ANGPTL4	2.21052	0.0064511		BCO2	-1.03368	0.00649716
PNLIPRP3	2.18096	0.00754466		PPIP5K1	-1.03489	0.0168087
CLIC3	2.16828	0.000499349		GALK2	-1.03571	0.0162175
LCN2	2.16174	0.01384		MDM1	-1.03587	0.00684029
CD24	2.15255	0.000546174		SMAD1	-1.03606	0.0150124
KLK9	2.14966	0.0168223		ZNF608	-1.03639	0.032087
SESN2	2.14147	0.0194833		MIR4473	-1.03663	0.0104004
VTRNA1-1	2.10423	0.0277548		GSDMB	-1.03664	0.0292688
KRT16P2	2.1016	0.00122027		CEP135	-1.03697	0.0357329
IL1RN	2.0887	0.00361766		NEXN	-1.03728	0.0255974
ERO1A	2.05471	0.0149885		DBF4	-1.03777	0.018322
TTC9	2.05375	0.00226152		TRDMT1	-1.038	0.013504
SPRR1B	2.0451	0.002069		USP8	-1.03834	0.0325172
MALAT1	2.03947	0.00626872		EBLN2	-1.03835	0.0379063
KRT6A	2.02934	0.01693		MATN2	-1.03866	0.0148022
HCAR2	2.01582	0.0203439		ZNF18	-1.03916	0.0237622
IVL	2.01507	0.025673		ZNF557	-1.03932	0.0448854
UBC	2.00153	0.00107551		ZNF174	-1.04272	0.0141265
IER3	1.999	0.00208485		ERAP2	-1.04331	0.0258845
PAQR5	1.99211	0.00414238		MTRF1	-1.0434	0.0203073
RNF122	1.97518	0.0284216		STRADB	-1.04377	0.0135829
LYPD5	1.95211	0.0036357		IFT81	-1.04388	0.0250351
KPNA7	1.94095	0.0378304		AGFG2	-1.04448	0.00944891
HIF1A-AS2	1.93981	0.0242261		GLUL	-1.04586	0.0204898
GLIPR1	1.9292	0.0212345		SVIP	-1.04598	0.0102812
KRT17	1.9259	0.00680741		MTMR8	-1.04648	0.00421062
ANKRD31	1.91594	0.0179027		RDH12	-1.0467	0.0442987
RHOD	1.90164	0.000546174		CCDC15	-1.04732	0.00920192
ETHE1	1.90093	0.0150153		RAD54B	-1.04831	0.0176606
CCNE1	1.88725	0.029816		SEPTIN11	-1.04912	0.0192976
PNP	1.88566	0.00694226		NOM1	-1.05136	0.0110395
FGFBP1	1.8657	0.0333424		ZBTB26	-1.052	0.0375069
EPN1	1.86126	0.00459989		TSC1	-1.05252	0.0217749
SCD	1.85967	0.0451213		SWT1	-1.05276	0.0156062
TMEM54	1.85145	0.00125333		MIR3939	-1.05288	0.0103173
MMP10	1.84802	0.0408956		GMPR	-1.0529	0.0147566
AMPD3	1.8417	0.00962166		CA12	-1.05338	0.0396776
MXD1	1.83694	0.0202663		LOC100506083	-1.05349	0.0173561
RIMS3	1.83622	0.0194391		SHMT1	-1.05371	0.0109824
USP43	1.83559	0.034834		TMPO	-1.05467	0.0393362
PGAM1	1.83243	0.0272714		NEK9	-1.05561	0.0199258
GPAT3	1.8264	0.029245		PDCL2	-1.05706	0.0142263
MIR520E	1.81828	0.0143013		LHX4-AS1	-1.06028	0.0108082
RAP1GAP	1.80282	0.0150153		MSI2	-1.06054	0.0097688
ZNF878	1.79122	0.0299976		ARL6	-1.06075	0.012639
FBLIM1	1.7723	0.031497		MRPS31	-1.0616	0.013504
MIR4529	1.76708	0.0211474		TSPAN5	-1.06205	0.0272853
UNC13D	1.76635	0.0108496		THBS3	-1.06301	0.00673015
KCTD11	1.7514	0.0242006		ANKS1B	-1.06349	0.0106997
NAGS	1.73328	0.00814156		ZNF682	-1.06499	0.00459989
CLDN4	1.73124	0.000940969		ZNF383	-1.0653	0.0157465
PPBP	1.73046	0.0197437		FRG1JP	-1.06582	0.016306
FBN2	1.72258	0.0158567		RNF213	-1.06742	0.0256234
SPHK1	1.72185	0.0223054		ZNF559	-1.06761	0.0452508
HS3ST3A1	1.71389	0.0157563		USP3	-1.06793	0.0421234
SPRR1A	1.70587	0.0154094		USP32P1	-1.06809	0.0211435
MIR1238	1.70181	0.00364706		ZNF441	-1.06961	0.0126984
USP2	1.70103	0.0362292		MFSD4A	-1.06966	0.00535938
SPRR3	1.69724	0.00118697		CMSS1	-1.0697	0.0194391
FUT2	1.69459	0.0333442		ZBTB37	-1.07154	0.00659968
PGF	1.68513	0.0108688		C2CD3	-1.07162	0.00642987
TXN	1.67635	0.00683214		CALML4	-1.07186	0.01527
ARRDC4	1.67025	0.0278914		RFWD3	-1.07273	0.0329307
GIPR	1.66911	0.0166011		SETD7	-1.0728	0.035001
FGF11	1.66879	0.00685086		CRTC3	-1.07315	0.0077257
HMOX2	1.66054	0.00819722		QRSL1	-1.07321	0.0263314
DSG3	1.6604	0.00576798		PCDHB5	-1.07322	0.0379403
MIR3152	1.65484	0.0238662		LRIG1	-1.07323	0.0191913
GPX3	1.65228	0.00961581		ANAPC1	-1.07337	0.011375
NOSIP	1.65137	0.0176565		PTCH1	-1.07466	0.00691773
ADAP2	1.64196	0.00519023		NRDE2	-1.07556	0.00250346
TMSB10	1.64017	0.00117783		RNF121	-1.07658	0.00685086
JUNB	1.63809	0.0189666		MLH3	-1.0772	0.0210519
LINC00520	1.63425	0.0348866		DENND5B	-1.07902	0.0168223
NABP1	1.63273	0.0233108		ZNF45	-1.07961	0.00267426
MIR4781	1.63228	0.0106997		MAOA	-1.07988	0.00980982
DUSP5	1.60969	0.0181972		DCXR	-1.08165	0.0494718
CYTOR	1.59185	0.0463983		PIP4P2	-1.08194	0.00702763
GREM1	1.59159	0.0144292		AKAP1	-1.08201	0.0291707
SPRY4	1.58868	0.0184249		PHF8	-1.08376	0.0108496
MIR3147	1.58311	0.00174923		DSTYK	-1.08385	0.0158689
GNRHR	1.57951	0.018322		TLL1	-1.08398	0.0211988
ADIRF	1.57477	0.046922		CCDC122	-1.08425	0.0204957
RND1	1.56355	0.0415765		TRANK1	-1.08465	0.00535938
ULBP2	1.5519	0.0035494		USP30	-1.08479	0.00302392
MIR3928	1.54244	0.0133366		RGPD8	-1.0853	0.020271
CRCT1	1.50298	0.00685086		TIMM8A	-1.08542	0.0278914
MIR4708	1.48445	0.00268705		DDX31	-1.08571	0.0115764
MIR138-1	1.48425	0.0408426		CCDC138	-1.08574	0.035013
IGFBP6	1.47812	0.00893805		ARL17A	-1.08589	0.0334028
KRTAP4-2	1.47757	0.0380198		FREM1	-1.08593	0.0163485
SPRR2D	1.47582	0.0310583		ZNF268	-1.08633	0.00961581
MFSD10	1.47157	0.00177061		PPHLN1	-1.08665	0.032163
ADAMTSL4	1.46682	0.0159497		EXOSC9	-1.08669	0.0184517
CFAP20DC	1.45614	0.0205309		RSF1	-1.08692	0.0279438
TM4SF19	1.45255	0.00900371		TPM1	-1.0875	0.0077257
ALG1L	1.44796	0.00266371		KLHL31	-1.08759	0.0243916
STEAP4	1.44276	0.0317323		EXTL2	-1.08766	0.0168171
RNF222	1.43063	0.00834147		IFIT3	-1.08807	0.0491678
LOC100133920	1.42994	0.0152243		EVI2B	-1.08827	0.0151301
SPAG17	1.42854	0.00557738		SEC31B	-1.08865	0.0033199
NRBF2	1.42796	0.0154094		PSD3	-1.08984	0.0200642
CIB2	1.42522	0.00364706		POM121C	-1.08984	0.00768525
MIR4326	1.42238	0.00207897		LOC100506990	-1.09032	0.0242006
GPRIN1	1.41681	0.0245027		CAPS2	-1.09207	0.0150153
TMEM40	1.4083	0.0102937		CRIPT	-1.09221	0.0168223
CSTB	1.40585	0.00148179		ZNF12	-1.09223	0.0134256
ARTN	1.40294	0.00458553		NAAA	-1.09254	0.0225238
CCDC124	1.39656	0.0200533		IQCK	-1.09472	0.0378906
PPARD	1.39098	0.029245		CC2D2A	-1.09566	0.00768525
ANXA1	1.38968	0.00934016		MIR645	-1.09616	0.0370212
MIR4519	1.37989	0.0168223		IMMP1L	-1.09634	0.0114145
RNF39	1.37421	0.0335963		TAPT1	-1.09635	0.0150363
ARSA	1.37033	0.0353805		ACAT1	-1.09641	0.0082377
KRT33B	1.36918	0.0244174		DCP1B	-1.09707	0.00600762
AIF1L	1.36878	0.0495091		KSR1	-1.09785	0.0389111
HAS3	1.36577	0.0342875		MEGF9	-1.09935	0.0237622
C4orf48	1.36089	0.0473535		BACE1-AS	-1.09939	0.0164125
RCAN1	1.36011	0.00573523		ZNF800	-1.10049	0.0324718
FAM83A-AS1	1.35616	0.00735984		MIR544B	-1.10227	0.0355622
PGAM4	1.35386	0.0262523		SUGP2	-1.10243	0.0440062
ULBP3	1.35017	0.0152387		THYN1	-1.10656	0.0217857
MIR523	1.34209	0.0138697		CLHC1	-1.10761	0.0177912
GSTO1	1.33902	0.029816		PARD3B	-1.10842	0.00241779
SPNS2	1.33345	0.0143954		SCO1	-1.10899	0.0378674
CD274	1.33155	0.0163485		NOD1	-1.10916	0.00691773
S100A14	1.32805	0.00670967		ZNF230	-1.10919	0.0135748
LINC00462	1.3259	0.00685086		KANSL3	-1.10989	0.0162175
UCA1	1.31829	0.0265813		PLK4	-1.1099	0.0341093
OASL	1.3158	0.021608		CAMKMT	-1.10997	0.00489163
ACAA1	1.30984	0.045596		DDX10	-1.11046	0.00971015
MAFF	1.30945	0.00649716		PCDHB6	-1.11051	0.029816
ZFP92	1.30793	0.0120381		RNF216	-1.11096	0.0317436
MAP3K9	1.30518	0.0414551		CALCOCO1	-1.11158	0.0257675
TPGS1	1.30508	0.0220522		TRIM4	-1.11166	0.00421474
RHOF	1.30288	0.0417945		CSRNP3	-1.11291	0.00685086
NOP10	1.30073	0.00525649		RCBTB1	-1.11408	0.0101905
SH3BGRL3	1.30051	0.00153132		KLHL3	-1.11413	0.00346152
RGS20	1.29185	0.00817974		TNRC6C	-1.11545	0.00535938
DRAP1	1.29152	0.0140562		RGPD6	-1.11586	0.0190009
RELL2	1.28681	0.00822414		DDHD1	-1.11598	0.00490044
ISG20	1.28463	0.0162175		PDE8A	-1.11599	0.043824
CEACAM19	1.28348	0.0115327		DET1	-1.1162	0.00292409
HPCA	1.28262	0.0103173		IFIT1	-1.11666	0.0176606
MIR4783	1.28261	0.0212345		GABARAPL1	-1.11667	0.021608
S100A2	1.2814	0.0174661		USP42	-1.11683	0.0427108
AK1	1.28082	0.00317876		TBCCD1	-1.11729	0.0215493
GPR153	1.28032	0.0265813		ZNF14	-1.11749	0.0331894
MIR766	1.27985	0.0407437		HSD11B2	-1.11761	0.0199863
MIR4469	1.27855	0.017325		LOC100128288	-1.11763	0.032668
UBE2S	1.27707	0.0348236		CCDC88A	-1.11804	0.0350309
SPRR2A	1.277	0.0267979		CEP68	-1.11833	0.00411501
MIR521-1	1.27354	0.00519023		DAPK1	-1.11869	0.0117334
IL36RN	1.27224	0.0209516		SCLT1	-1.11889	0.0348394
MKNK2	1.27011	0.0458452		ENPP5	-1.11925	0.00370532
ANKRD22	1.26915	0.0309678		SP1	-1.12021	0.0232814
CA9	1.26859	0.0379319		CEP57	-1.1212	0.0108774
MIR412	1.26276	0.0125543		STOX1	-1.12125	0.0388479
LRRC20	1.26244	0.031497		TMTC4	-1.12172	0.0208402
MDFI	1.26154	0.0233232		DCP1A	-1.12237	0.0196288
MIR323A	1.258	0.0294146		NCOA5	-1.1227	0.0444667
ELOVL1	1.25757	0.00758032		CCDC32	-1.1238	0.00305065
CNN2	1.25569	0.0489679		RAPGEF4	-1.1246	0.0233108
MIR1224	1.25492	0.0109081		HACE1	-1.12534	0.040883
ESM1	1.25092	0.0284047		BBX	-1.12601	0.0250351
NXN	1.24703	0.0264476		ANKHD1-EIF4EBP3	-1.12604	0.0379466
PDLIM7	1.24675	0.011375		PRRC1	-1.12674	0.0441772
CCNA1	1.24266	0.00490044		PRLR	-1.12796	0.0177912
PDZK1IP1	1.2422	0.00361766		HIP1	-1.12848	0.0275791
VEGFA	1.24033	0.0277582		EBF3	-1.13117	0.00625777
S100A7	1.23857	0.003127		ARHGEF37	-1.13137	0.01956
KMO	1.22885	0.0415765		COX10-AS1	-1.13417	0.0293059
USP17L10	1.22558	0.00993189		ZNF136	-1.13484	0.00600762
CRB3	1.22457	0.0244753		MIR606	-1.13516	0.0200642
GPSM1	1.22427	0.0393146		RECK	-1.13576	0.00814156
ZNF165	1.22383	0.0215493		RFTN2	-1.1361	0.0292117
MIR1226	1.22142	0.00156696		TRMT2B	-1.13655	0.022372
TTYH3	1.21785	0.00653432		HSD17B11	-1.13661	0.0349874
TSTD1	1.21026	0.0178157		S100PBP	-1.1381	0.00394785
MIR4486	1.20286	0.00572448		TYRO3P	-1.13819	0.0145232
DUOXA2	1.20152	0.0408237		CRISPLD1	-1.1385	0.00879673
ATG101	1.19868	0.0202699		HEY2	-1.13903	0.0272714
MAP7D1	1.19442	0.0235176		FMO5	-1.13939	0.0111124
TMEM256-PLSCR3	1.19229	0.0212723		ETV5	-1.1394	0.0100556
HS3ST1	1.19196	0.00902781		MPPE1	-1.13958	0.0451691
NGF	1.19098	0.0167042		PAXIP1	-1.13981	0.0187292
KRTAP10-1	1.18761	0.00920788		CCDC144CP	-1.13982	0.0162175
PTK6	1.1862	0.0494067		MBOAT1	-1.1404	0.0294065
MIR1908	1.18252	0.0172245		TRIM52	-1.14114	0.00239978
PIRT	1.18044	0.0175286		DPYSL2	-1.14215	0.0385582
CHST2	1.17453	0.0143013		CTSH	-1.14293	0.0339895
RNF11	1.17405	0.00814156		ARHGAP18	-1.14438	0.0268078
SCO2	1.17336	0.0104746		SORBS2	-1.14457	0.00783133
KLC3	1.16783	0.027048		LINC00997	-1.14479	0.0434297
MEFV	1.16661	0.00633699		BICC1	-1.1448	0.0267409
CYSRT1	1.16616	0.0033441		IL34	-1.14502	0.0109081
MIR92B	1.15844	0.0280836		TSEN2	-1.14534	0.0131799
MIR4632	1.15729	0.0301796		KLHL24	-1.1456	0.035193
MIR3677	1.15704	0.0162175		PI16	-1.14583	0.0242006
SH2D5	1.157	0.0253701		IFT172	-1.14594	0.00419813
TPI1P3	1.15078	0.0150153		RPIA	-1.14617	0.0176046
MIF	1.14959	0.0102924		FLVCR1	-1.14674	0.0223605
MIR4686	1.14727	0.0464456		FBXO9	-1.14861	0.0237622
SERP1	1.14222	0.021608		ERI2	-1.14861	0.0436407
EREG	1.1397	0.0168223		NOX1	-1.14918	0.00177061
RABAC1	1.13875	0.0331894		CCNH	-1.14918	0.0423146
RAX	1.12791	0.00365805		ZNF502	-1.14979	0.0064511
MIR3151	1.12737	0.0414551		INTS10	-1.14994	0.0212723
CNFN	1.12697	0.00208485		ZNF227	-1.15174	0.0114336
FZR1	1.12644	0.0496853		CCNL2	-1.15246	0.0396107
PPDPF	1.12409	0.00367802		RBM28	-1.15259	0.028467
CNGB1	1.12325	0.00788456		FZD4	-1.15335	0.00844141
SOST	1.12136	0.018844		TMEM50B	-1.15336	0.00357529
GPR68	1.12114	0.0207641		DDX58	-1.15364	0.0192305
SFN	1.11963	0.0326333		ZNF236	-1.15369	0.0268404
ARHGAP5-AS1	1.11863	0.00991037		CHAMP1	-1.15429	0.0310155
PCBP4	1.11828	0.0121262		CCDC82	-1.15458	0.0121301
IRAK2	1.11821	0.0455875		UQCC1	-1.15523	0.00195868
CST3	1.11508	0.00526063		MATR3	-1.1555	0.0225284
GLDC	1.11406	0.0125464		PKP4	-1.1558	0.0427587
SOWAHB	1.11242	0.0103173		NCOA2	-1.15603	0.0277031
AURKAIP1	1.11216	0.00868212		PRMT9	-1.15681	0.0221617
ZYX	1.11183	0.0431043		ZNRF3	-1.15729	0.0340832
C5orf52	1.1108	0.00490044		TSPAN2	-1.15732	0.0397189
UTS2R	1.11019	0.00537579		NHS	-1.15808	0.00432041
GLTPD2	1.10526	0.0062349		TBCEL	-1.1588	0.0250112
LRRC4	1.1051	0.0323299		WDR76	-1.15969	0.0367265
MIR4432	1.10427	0.00293643		FKBP5	-1.1599	0.0200642
LINC00887	1.10402	0.0248395		PRPF3	-1.16099	0.0030401
ZP4	1.10371	0.0372032		PMS2P5	-1.16122	0.00226152
TMIGD1	1.10065	0.0318183		ZNF3	-1.16132	0.0030401
ADAMTSL5	1.10031	0.0220752		SCYL3	-1.16285	0.0119566
PCNA-AS1	1.09264	0.00473734		ETAA1	-1.16535	0.0266253
LYNX1-SLURP2	1.09261	0.00526729		ZNF814	-1.16564	0.00159758
MAPK3	1.08982	0.00857697		MASTL	-1.16638	0.031497
SMIM3	1.08712	0.032108		KLHL20	-1.16651	0.0446247
FPR2	1.08614	0.00504589		LYRM7	-1.16654	0.0460835
SDC1	1.08591	0.0414616		ZNF251	-1.16668	0.0019223
MIR661	1.08457	0.0492033		LDLRAD3	-1.16683	0.0244753
C4orf3	1.083	0.00715856		TM2D1	-1.16684	0.0290629
POU4F3	1.08275	0.0090387		MPEG1	-1.1669	0.032087
FER1L6	1.07881	0.0158617		GOLGA1	-1.16737	0.0262885
RNF225	1.07822	0.021608		ASB8	-1.16783	0.00523159
KIAA1671-AS1	1.07651	0.0064844		PDPR	-1.16842	0.0238662
MAP2K3	1.07547	0.0388442		ST7L	-1.16896	0.00437846
TMEM251	1.07496	0.0404566		MAPKAPK5	-1.16997	0.0279696
RBM38	1.0745	0.00604529		NUP43	-1.17056	0.00742667
GPR119	1.07444	0.010785		TMEM147-AS1	-1.17067	0.00921162
MMP13	1.07186	0.0168223		CLVS1	-1.17195	0.0106997
MIR129-2	1.07038	0.0457837		SCMH1	-1.17229	0.013611
GGN	1.06612	0.00379171		EDNRB	-1.17237	0.0361449
TMEM258	1.06529	0.016061		PPIEL	-1.17355	0.00842915
SPIB	1.06464	0.00370532		WDR59	-1.17373	0.00751249
FSTL3	1.06271	0.0193945		ZNF451	-1.17388	0.0489679
C7orf57	1.06134	0.0077257		N4BP2L1	-1.17457	0.0151101
URAD	1.06091	0.0154649		NECAP1	-1.17492	0.00948197
SH2D2A	1.0609	0.00641352		SECISBP2	-1.17677	0.0138697
C10orf99	1.06085	0.0367002		TMTC2	-1.1778	0.0109654
ANAPC11	1.0576	0.0450921		YY1AP1	-1.17783	0.0190933
LDHAL6B	1.05491	0.0321085		ZNF106	-1.17847	0.0416675
CFAP251	1.05486	0.0168171		EFHC1	-1.17901	0.00539099
USP35	1.05235	0.0320058		GAS1RR	-1.18093	0.0030401
MIR663B	1.05166	0.0108688		ZBTB2	-1.18107	0.0184301
ARL14	1.04887	0.0320949		ZFHX4	-1.18155	0.00722127
COX6B1	1.04882	0.035193		PARG	-1.18275	0.00459989
PIM3	1.04819	0.0236103		USP28	-1.18318	0.00687066
MIR4535	1.04689	0.0108496		DPY19L4	-1.18411	0.0288719
ANKRD63	1.04629	0.00365805		THOC5	-1.18413	0.01956
BARX1	1.04586	0.0338544		ZNF140	-1.18418	0.0190977
KRTAP19-3	1.04455	0.0204189		C10orf88	-1.1846	0.0495719
MIR4688	1.04393	0.0109081		HMGCS2	-1.18479	0.00902739
CDH26	1.04267	0.0126855		PLPBP	-1.18549	0.0271378
CTSLP2	1.04181	0.0197437		MED12	-1.18582	0.035677
TRIML2	1.03806	0.0186251		HDAC8	-1.18654	0.0292228
ADAM8	1.03735	0.0182285		REL	-1.18734	0.0353373
CSTA	1.03708	0.00293643		UGT8	-1.18795	0.0139951
POU5F1P4	1.03401	0.0396776		ZBTB25	-1.18823	0.00537579
LHX4	1.03395	0.0414778		TMEM135	-1.18941	0.00785941
KRT14	1.03205	0.0109824		UTP25	-1.18969	0.00768525
SNAI1	1.03094	0.0427653		BCHE	-1.18969	0.0288719
BSN-DT	1.03068	0.00522298		SND1-IT1	-1.19035	0.0314734
GPR50	1.02889	0.0184517		MPHOSPH8	-1.19071	0.0242006
MIR425	1.02876	0.0148434		CCDC113	-1.19103	0.0243386
DSCAM	1.02872	0.031497		RAD18	-1.19136	0.0197575
GAL	1.02864	0.00195399		NRP1	-1.1914	0.0135349
VWA1	1.02808	0.00994439		ZC3H14	-1.19146	0.0451316
BARHL1	1.02783	0.0168759		ZBTB24	-1.19194	0.0433318
HCN2	1.02603	0.0304629		ZNF292	-1.19331	0.0452321
PRCD	1.02571	0.00940221		CDCA7L	-1.19482	0.0182229
LOC401127	1.02546	0.0150153		RNF146	-1.19632	0.00834147
DUSP21	1.02539	0.00654996		ZNF740	-1.19769	0.00940105
NKX2-5	1.0252	0.0161702		ACSS3	-1.19836	0.0277384
TENM3-AS1	1.02171	0.00364706		KIAA0753	-1.19964	0.00670967
ZSCAN12P1	1.02143	0.0102663		GBP4	-1.20089	0.0133199
ACOT7	1.01866	0.00497288		ZNF774	-1.20111	0.0138238
SGMS2	1.01801	0.0285903		GALC	-1.20138	0.0133366
LGALS17A	1.01745	0.0125022		MIRLET7G	-1.20172	0.0266281
JMJD1C-AS1	1.01698	0.0064511		RNF148	-1.20193	0.0265813
GH1	1.01555	0.0100289		PNPT1	-1.20289	0.0220467
TMEM61	1.01541	0.00753472		TRIM24	-1.20305	0.0207868
CISH	1.01492	0.0117334		HMGN5	-1.20389	0.0144751
SCAND1	1.014	0.0129077		SLX4IP	-1.20448	0.00934016
IGFBPL1	1.01279	0.0182229		CBX5	-1.20511	0.0164125
TMEM184B	1.0125	0.0145234		CLSTN2	-1.20561	0.0446045
MIR4515	1.01193	0.00995063		FSIP2	-1.20586	0.00357529
CREG2	1.01028	0.0433318		ERMARD	-1.20626	0.0475916
MLNR	1.00947	0.0469072		RBM5	-1.20635	0.0396107
MIR518B	1.00888	0.0352295		SCRN3	-1.20669	0.0375069
DHDH	1.00657	0.0144878		ATAT1	-1.20674	0.00452982
BCKDK	1.00628	0.0225238		FRY	-1.20674	0.00726699
IL11	1.00534	0.043693		HEATR5B	-1.20688	0.0354564
HGC6.3	1.00391	0.0156016		MIR924HG	-1.20691	0.0149711
MIR519D	1.00225	0.0216002		KIAA1586	-1.20738	0.0328459
MIRLET7E	1.00214	0.00350848		SUPT3H	-1.20752	0.00415779
POU4F2	1.00192	0.0452321		MTUS1	-1.20842	0.00450322
CD300E	1.00107	0.0153396		RFT1	-1.21089	0.0168223
				KLHDC2	-1.21119	0.0434139
				PDGFRL	-1.21213	0.0106997
				FAT4	-1.21338	0.00452495
				C11orf54	-1.21341	0.022372
				RADX	-1.21418	0.0115864
				CTTNBP2	-1.21516	0.0266379
				TTC5	-1.2152	0.0293668
				NEMP2	-1.21556	0.0129122
				EZH1	-1.21569	0.0374147
				MRPS25	-1.21585	0.0156396
				C3orf62	-1.21622	0.0212723
				ITFG1	-1.21628	0.0396682
				RUFY2	-1.21831	0.0205309
				METTL3	-1.2187	0.0176725
				METTL17	-1.21957	0.00234699
				LPP	-1.22003	0.0292688
				ZC3H8	-1.2203	0.0189327
				GRIP1	-1.22053	0.0144784
				MIR591	-1.22218	0.0220889
				HACL1	-1.22291	0.0134925
				FTO	-1.22295	0.00485058
				ZNF70	-1.22339	0.00702863
				METTL25	-1.22381	0.00817974
				MIR4263	-1.2247	0.0452954
				PPIL3	-1.22555	0.0399546
				ANKAR	-1.22622	0.00403676
				CNTRL	-1.22641	0.00176727
				MYB	-1.22691	0.017325
				SOSTDC1	-1.22733	0.0161287
				ZNF727	-1.22768	0.0190611
				RNASET2	-1.2278	0.0143896
				CCN3	-1.22798	0.0199258
				VPS52	-1.22816	0.045645
				MIR1972-1	-1.2282	0.0331894
				FAN1	-1.22867	0.00732264
				DCAF1	-1.22974	0.0224591
				VIT	-1.23007	0.0193718
				PLAAT1	-1.23029	0.00667077
				HOTAIR	-1.23131	0.00265345
				EEF1AKMT2	-1.23184	0.0222356
				HCP5	-1.23187	0.00296063
				MIR628	-1.23218	0.00447773
				PTCD2	-1.23286	0.0171882
				ZNF596	-1.23314	0.0149055
				C1orf21	-1.23316	0.0119363
				MIR4258	-1.23323	0.0495706
				TRIT1	-1.23401	0.0216852
				NIPAL2	-1.23432	0.00450322
				PCGF5	-1.23475	0.0145972
				HPGDS	-1.23506	0.0244174
				ZNF148	-1.23544	0.0465074
				ZNF711	-1.2363	0.0191418
				DCK	-1.23728	0.00691773
				EIF2D	-1.23772	0.0368611
				POLR3B	-1.23804	0.0279006
				LOC100129034	-1.23845	0.00695611
				ZNF93	-1.23977	0.00933948
				IVNS1ABP	-1.24061	0.0309678
				STAMBPL1	-1.2408	0.00338499
				NUDT12	-1.24117	0.0260343
				FBLN2	-1.24121	0.0097688
				MANSC1	-1.24153	0.0421715
				PCDHB18P	-1.24158	0.0474684
				SMC1A	-1.24223	0.0476712
				RASSF6	-1.24226	0.0489679
				ZNF618	-1.24295	0.00309542
				HECTD4	-1.24296	0.0232628
				KBTBD3	-1.24322	0.00827092
				CYSLTR2	-1.24383	0.0298012
				ECHDC1	-1.24398	0.0275445
				SPATA6L	-1.24427	0.00921162
				ZNF107	-1.24558	0.0208954
				AUH	-1.24638	0.0443071
				SORBS1	-1.24653	0.0338152
				UBE4B	-1.24718	0.0317848
				COG2	-1.24786	0.00834147
				GCSHP3	-1.248	0.0335128
				MAST3	-1.24875	0.0411298
				BNC2	-1.24995	0.0079039
				CFAP97	-1.25128	0.0302986
				ELP2	-1.25208	0.0183892
				ASF1A	-1.25244	0.0213563
				MTRES1	-1.25277	0.011375
				CBR4	-1.25344	0.0166796
				INO80	-1.25483	0.0131799
				LINC00312	-1.25526	0.00922557
				SFRP1	-1.25535	0.0251626
				PTGFR	-1.25748	0.00749784
				SUFU	-1.25749	0.00246148
				BORCS7-ASMT	-1.25861	0.00839549
				MIR3916	-1.25911	0.0276397
				ZNF827	-1.25963	0.00530938
				ARV1	-1.2597	0.0407437
				ACSM3	-1.26001	0.00293197
				SNX19	-1.26038	0.0154913
				POGK	-1.26125	0.0196288
				PARN	-1.26221	0.046848
				ANKRD40	-1.26245	0.0492235
				EXOC4	-1.26283	0.0149885
				TBRG1	-1.26331	0.0126919
				EXOSC7	-1.26507	0.00517755
				DIDO1	-1.26566	0.0424982
				ZNF461	-1.26612	0.00361766
				HPS4	-1.2664	0.00243502
				FZD3	-1.26832	0.0176717
				GNRH1	-1.26899	0.0155205
				NAP1L1	-1.27028	0.0108494
				IPO11	-1.27033	0.0494805
				TTC28	-1.27057	0.00166297
				ANKRD26	-1.27282	0.00599889
				C5	-1.27327	0.00656453
				XAF1	-1.27398	0.0148022
				SLIT2	-1.27411	0.00808685
				CDC23	-1.27518	0.0417835
				SEC61A2	-1.27611	0.0135585
				H6PD	-1.27622	0.0168223
				LOC283922	-1.27629	0.00347528
				MADD	-1.27679	0.0177357
				TMEM63A	-1.27828	0.00164336
				TADA2A	-1.27865	0.0422219
				RABGAP1L	-1.27874	0.00421474
				ZNF266	-1.28012	0.0238662
				ATXN3	-1.28012	0.039131
				ARL14EP	-1.28142	0.0200642
				POMK	-1.28148	0.0264698
				INTS3	-1.28194	0.021498
				CSPP1	-1.28262	0.0197484
				RPRD1B	-1.28293	0.0302291
				SCAI	-1.28306	0.00726699
				RBBP4	-1.28364	0.0212723
				MIR3925	-1.28471	0.00172368
				TRAF5	-1.28702	0.002991
				DSC1	-1.28753	0.043946
				ZNF41	-1.28819	0.00623489
				NOB1	-1.28877	0.014172
				TENT4A	-1.28885	0.0284963
				ZFP14	-1.28941	0.00452495
				GLI3	-1.28944	0.0269451
				BTBD3	-1.28963	0.00561045
				DISP1	-1.29073	0.00809589
				CBWD3	-1.29105	0.00405957
				GCC2	-1.29234	0.0304629
				ZNF518A	-1.29239	0.00374079
				GHR	-1.29308	0.00847908
				TTC9C	-1.29341	0.0127545
				NADK2	-1.29412	0.00171357
				ITFG2	-1.29508	0.00853454
				POLI	-1.29521	0.0223054
				MIR1204	-1.29635	0.0424982
				ZNF449	-1.29715	0.0365495
				GPD1L	-1.29719	0.00458553
				TSTD2	-1.29729	0.0144751
				ZFP69	-1.29756	0.0066755
				G2E3	-1.29771	0.0134843
				PRUNE2	-1.29802	0.010203
				RPAIN	-1.29814	0.0100289
				WDR35	-1.2989	0.00755824
				NUP133	-1.29906	0.0458452
				LDB1	-1.29912	0.0160217
				SULF1	-1.30007	0.0158617
				ZFP30	-1.30094	0.00517755
				NCOA6	-1.30095	0.039726
				DCLRE1C	-1.30123	0.0217857
				CEP192	-1.30125	0.0152732
				MBIP	-1.30146	0.0338623
				AUTS2	-1.30206	0.00397305
				PHF21A	-1.30208	0.00542661
				ZNF362	-1.30209	0.0114051
				ZNF599	-1.30212	0.00834147
				AR	-1.30272	0.013574
				CENPU	-1.30363	0.0141265
				COA1	-1.30449	0.0398748
				CPED1	-1.30487	0.0123752
				POC5	-1.3055	0.00367802
				EXOC6	-1.30562	0.0400072
				DDX18	-1.306	0.0192305
				UBAP2L	-1.30674	0.0350256
				SYTL2	-1.30691	0.0142282
				SRPK1	-1.30753	0.0183154
				MGST2	-1.30782	0.0283441
				CDC40	-1.3084	0.0082377
				ZNF732	-1.30867	0.0400072
				BCLAF1	-1.30923	0.0235176
				ZNF75A	-1.31092	0.00542661
				TADA1	-1.31128	0.0108688
				SCARNA4	-1.31236	0.0335128
				GIT2	-1.31285	0.0453825
				MAOB	-1.31295	0.0433318
				VGLL3	-1.31319	0.0222003
				METTL8	-1.31348	0.0212723
				COPS8	-1.31381	0.011375
				MTF2	-1.31501	0.0186452
				GABPB1-IT1	-1.31549	0.00467929
				SPRY2	-1.31565	0.0322783
				CEP97	-1.31654	0.0109081
				EXOSC3	-1.31685	0.0131799
				ATXN7L1	-1.31782	0.00333441
				GATAD2B	-1.32	0.0265002
				BPIFC	-1.32003	0.0481008
				CREBL2	-1.322	0.0191418
				C5orf22	-1.32283	0.0188027
				DDX47	-1.32308	0.00751249
				HEXIM1	-1.32406	0.0250412
				LINC00174	-1.32505	0.0061399
				PTER	-1.32636	0.00302392
				GTPBP10	-1.32651	0.0156016
				RNF38	-1.32712	0.016061
				PMS1	-1.3285	0.00236443
				ASAP1-IT2	-1.32892	0.0398274
				MSH5-SAPCD1	-1.33053	0.0464037
				EFHC2	-1.3321	0.0129324
				MIR3978	-1.33266	0.039726
				LCE4A	-1.33335	0.0218682
				DDX60	-1.33384	0.00660903
				HERC2P2	-1.33431	0.020718
				ADAMTS9-AS2	-1.33475	0.0265813
				ATP23	-1.33652	0.0106997
				DCAF17	-1.33671	0.0272832
				AOX1	-1.33811	0.00293197
				HYKK	-1.33859	0.00991868
				LINC01004	-1.34077	0.0151094
				CCDC102B	-1.34364	0.0182324
				CPLANE1	-1.34392	0.00774432
				NPR3	-1.34424	0.0247441
				SUPT16H	-1.34462	0.0384275
				PXK	-1.34564	0.0160217
				RTTN	-1.34576	0.00335572
				ANAPC1P2	-1.3465	0.00406159
				FRK	-1.34671	0.0113259
				ST7-OT4	-1.34677	0.0221497
				NKAPD1	-1.34705	0.0374236
				NSD1	-1.34722	0.0342291
				ZNF614	-1.34828	0.0127576
				MIR3145	-1.35005	0.035704
				NAT10	-1.35126	0.0191418
				SPATA7	-1.35158	0.00114894
				RAPGEF6	-1.35245	0.0109228
				TRMT11	-1.35341	0.0100474
				CPE	-1.35353	0.0304629
				ARRDC3	-1.35388	0.0495091
				KIAA1328	-1.35498	0.00274652
				XRN1	-1.35542	0.0494124
				ZFP62	-1.35557	0.00858555
				INTS14	-1.35561	0.0378925
				CHD8	-1.35607	0.0354447
				KIZ	-1.35662	0.0117561
				TATDN3	-1.35726	0.0089719
				NKAPP1	-1.35787	0.0207641
				NFE2L2	-1.35813	0.0317848
				PRRX1	-1.35877	0.0197367
				USP48	-1.35982	0.0313182
				MGC2889	-1.35987	0.0265002
				ELF2	-1.35994	0.0139844
				MED28	-1.36046	0.0464237
				MEIS1	-1.36066	0.0116473
				ZSCAN26	-1.36088	0.00541964
				ZFP3	-1.3609	0.00301262
				TBX3	-1.36102	0.0233232
				NBR2	-1.3611	0.0144292
				DMXL2	-1.36133	0.00659968
				FGF7P6	-1.36247	0.0154913
				GSR	-1.36363	0.0221934
				EPB41L4A	-1.3638	0.0218447
				MIR4677	-1.36387	0.00822414
				METTL14	-1.36437	0.0304043
				CCDC191	-1.36662	0.00530938
				GPHN	-1.36717	0.0033199
				NOC3L	-1.36732	0.038115
				KAT14	-1.3676	0.00853563
				NIPSNAP2	-1.36803	0.0184301
				MICOS10P1	-1.36822	0.0099081
				WDPCP	-1.36858	0.00178055
				LOC440300	-1.36881	0.0300271
				LOC389765	-1.36892	0.00947762
				LYPLAL1	-1.36958	0.00679559
				ANXA4	-1.36975	0.0234277
				TOP1P1	-1.3702	0.00370532
				NCK1	-1.3704	0.0330966
				IMMP2L	-1.37058	0.00365805
				MCPH1	-1.37076	0.0180622
				ZEB2	-1.37094	0.00153132
				TMEM67	-1.37465	0.0049521
				THADA	-1.37577	0.00893805
				CEACAM7	-1.37582	0.0495469
				FCHSD2	-1.37587	0.0136489
				GABPB1-AS1	-1.37695	0.0370212
				ZNF763	-1.37731	0.0265357
				CDCA7	-1.37737	0.0119446
				ULK4	-1.37853	0.00153132
				TRMT13	-1.38076	0.00685086
				MTX3	-1.38116	0.0200533
				CP	-1.383	0.0138697
				ADNP	-1.38307	0.0237622
				SPICE1	-1.38544	0.00176727
				EPN2-IT1	-1.38616	0.0108491
				SIN3A	-1.38692	0.0264919
				DHX35	-1.38846	0.00596442
				BCL2	-1.38931	0.00379171
				SSBP2	-1.3895	0.00680741
				ATL2	-1.39014	0.0175286
				ARID1B	-1.39085	0.00834147
				C1QTNF3-AMACR	-1.39139	0.00519005
				CDIN1	-1.39183	0.017325
				SASS6	-1.39192	0.0372679
				GLUD1	-1.39232	0.0374582
				AASS	-1.39294	0.00403676
				MCCC1	-1.39296	0.0138697
				RCAN2	-1.39346	0.0142635
				SREK1	-1.39363	0.00494393
				NSMAF	-1.394	0.0238853
				LEF1	-1.39469	0.011392
				SRRM1	-1.39725	0.0404423
				EDRF1	-1.39769	0.00800714
				L2HGDH	-1.39778	0.00468533
				CCND1	-1.39785	0.00732189
				LSG1	-1.39948	0.021132
				STK32A	-1.39999	0.00820149
				GGCT	-1.4	0.0372679
				HEATR1	-1.40032	0.0242006
				ZBTB33	-1.4004	0.0174661
				GPR89B	-1.40112	0.0079039
				MRPS27	-1.40133	0.00853563
				FAM120C	-1.40271	0.00228448
				TET2	-1.40315	0.0235176
				TMEM245	-1.40373	0.031671
				MIR623	-1.40441	0.028175
				EIF3J-DT	-1.40483	0.0137044
				MAP2K6	-1.4056	0.00702863
				ELMO1	-1.40581	0.0156867
				LINC02035	-1.40638	0.0108491
				UBXN2B	-1.40653	0.00866082
				ZBTB8A	-1.40763	0.0255658
				ANAPC5	-1.40828	0.0267409
				RUNX1-IT1	-1.40835	0.0065598
				BOD1L1	-1.4085	0.0448221
				RPAP3	-1.40901	0.0448611
				DENND4A	-1.40946	0.0182229
				CRBN	-1.40973	0.00245389
				MBD5	-1.41045	0.00169399
				RGL1	-1.41049	0.0015178
				TRRAP	-1.41053	0.0151015
				CHIC1	-1.41104	0.00886837
				MITF	-1.4112	0.00625777
				GK5	-1.41244	0.0182435
				TMEM106B	-1.41282	0.018064
				ZBTB14	-1.41356	0.0157749
				FMO4	-1.41442	0.0161144
				NSMCE4A	-1.41552	0.0227731
				CLCC1	-1.41731	0.0322954
				GPR21	-1.41769	0.0112842
				ICE2	-1.41819	0.0203407
				ARMC10	-1.42021	0.0265357
				ZNF566	-1.42043	0.00535938
				MTERF2	-1.42282	0.0107302
				LUC7L2	-1.42453	0.0107923
				COG5	-1.42483	0.0397069
				DGLUCY	-1.4257	0.00238732
				KDM3B	-1.42658	0.0127195
				SETD5	-1.42695	0.0415765
				GIGYF2	-1.4279	0.00785991
				ERBIN	-1.4296	0.0108688
				FBXW2	-1.43032	0.0492033
				ENTPD1	-1.43082	0.0331894
				ZNF284	-1.43168	0.0238662
				GSTM4	-1.43179	0.00656453
				CCDC66	-1.4318	0.0176537
				CXCL12	-1.43296	0.00208485
				FGL2	-1.4333	0.00991037
				DYRK1A	-1.43364	0.0197488
				FBXO32	-1.43404	0.0073322
				MRRF	-1.43571	0.00243182
				MIR1302-5	-1.43785	0.0117104
				SPIN1	-1.43823	0.0441208
				ZNF345	-1.43862	0.00176727
				SPCS2	-1.43935	0.0376826
				ZEB1	-1.43945	0.00900371
				INTU	-1.43988	0.00519023
				CHML	-1.44002	0.0331894
				FBLN5	-1.44145	0.0292857
				ZNF621	-1.44196	0.002069
				STMN2	-1.44242	0.0133199
				IGFBP5	-1.44391	0.00749784
				TXNDC16	-1.44428	0.0116887
				HERC2P3	-1.44547	0.00768525
				MIR143	-1.44553	0.00748055
				ZNF737	-1.44639	0.0147887
				TRAM2	-1.44677	0.0499161
				ACACB	-1.44685	0.00364504
				MAP4K5	-1.44744	0.0212723
				CEP170	-1.44805	0.0064844
				POU2F3	-1.44811	0.0188589
				PAG1	-1.44825	0.021356
				RBM45	-1.44873	0.0271737
				LINC00640	-1.44898	0.00803965
				STARD9	-1.44916	0.00316422
				MCC	-1.44964	0.0250412
				SH3BGRL	-1.44983	0.0168223
				ZNF714	-1.45124	0.0175514
				CDK12	-1.45152	0.0108494
				EMSY	-1.45164	0.0217511
				KBTBD7	-1.45187	0.0496853
				TPTE2P5	-1.45311	0.00626872
				UBL7-AS1	-1.45367	0.00751249
				ZC3H13	-1.45371	0.00993189
				FOXP1	-1.45399	0.00937676
				TMA16	-1.45503	0.0152195
				HULC	-1.45664	0.0073322
				USP25	-1.4567	0.0476983
				BCL6	-1.4568	0.0332483
				C12orf66	-1.45759	0.0139844
				MFSD8	-1.45887	0.00806804
				MIR548O2	-1.45964	0.00680741
				MIR4317	-1.46007	0.00667077
				VPS39	-1.46067	0.0427653
				FRMD4B	-1.46319	0.0234569
				BCAS3	-1.46411	0.0148063
				CEP295	-1.46559	0.00459989
				DIS3L	-1.46617	0.00293197
				STAG1	-1.46638	0.0328459
				PRELP	-1.46764	0.0150153
				SOX6	-1.46791	0.0180273
				ANKIB1	-1.46876	0.0354913
				VPS45	-1.46934	0.0242785
				FGF2	-1.46944	0.0244174
				DMD	-1.47005	0.000886469
				ZNF10	-1.4703	0.00657065
				RBM27	-1.4712	0.0476207
				SCFD2	-1.47199	0.0459785
				SMAD5	-1.4723	0.0233461
				MLIP-IT1	-1.47274	0.0410813
				NAALADL2	-1.47294	0.00296063
				MIPEP	-1.473	0.0303571
				ATR	-1.47405	0.015322
				POGLUT1	-1.47466	0.015322
				ERAP1	-1.47467	0.0212723
				ALPK1	-1.47588	0.00215744
				ATF2	-1.47814	0.0106997
				MYO5C	-1.47816	0.0114145
				ZNF438	-1.47839	0.00981996
				TMEM260	-1.47888	0.024738
				SGMS1	-1.47904	0.0417945
				LOC389906	-1.47938	0.00991868
				CLIC6	-1.47997	0.0181972
				TTC13	-1.48027	0.0155097
				TMEM161B	-1.48036	0.0151015
				RBL2	-1.4822	0.0242793
				PAN3	-1.48252	0.0150328
				IQGAP2	-1.48275	0.00511519
				MIR3662	-1.48317	0.0064149
				TFCP2L1	-1.4835	0.0408465
				USF3	-1.48424	0.0152399
				LETMD1	-1.48486	0.00238732
				PCDHB15	-1.48557	0.0109824
				NPY1R	-1.48609	0.0148022
				RHOT1	-1.48631	0.032985
				R3HDM2	-1.48668	0.0103733
				MGA	-1.48677	0.0181537
				CASP8AP2	-1.48737	0.00791679
				MNS1	-1.48761	0.00165157
				CCDC171	-1.48931	0.0045367
				TDRD3	-1.48944	0.0113259
				MRPL42	-1.49133	0.0253377
				RPL32P3	-1.49186	0.00261762
				YLPM1	-1.4919	0.00623489
				BTBD8	-1.49295	0.00200289
				CCNT1	-1.4932	0.0154649
				RAB11FIP2	-1.49408	0.0358408
				TPP2	-1.49477	0.0243057
				VPS13B	-1.49608	0.0434139
				PCLO	-1.49751	0.00437602
				CFAP44	-1.49806	0.000773838
				KCTD12	-1.49894	0.032697
				KCTD4	-1.49915	0.0484904
				NOL8	-1.50049	0.00576086
				ARHGAP31	-1.50101	0.00172401
				TTC8	-1.50114	0.0138056
				GOSR1	-1.50116	0.0266253
				UVRAG	-1.50161	0.00753507
				RRAGB	-1.50182	0.00326703
				TRIM44	-1.50315	0.0321787
				ZNF347	-1.50405	0.00215744
				DCAF8	-1.50422	0.0163515
				ZNF615	-1.5047	0.00814156
				C6orf163	-1.50501	0.00241779
				TP53	-1.50522	0.0457256
				HEATR6	-1.50587	0.0103173
				PAPOLG	-1.50696	0.0342587
				ZNF638	-1.50739	0.0137044
				SOS2	-1.50918	0.0451441
				KMT2C	-1.50926	0.031497
				KANSL1L	-1.5095	0.00218713
				PTCD3	-1.51048	0.032697
				TMEM209	-1.51055	0.0230733
				TCF12	-1.51056	0.00660903
				SACM1L	-1.5129	0.0389007
				LHFPL6	-1.51312	0.00678907
				UPF3B	-1.51413	0.0379044
				PTGIS	-1.51526	0.0351221
				TATDN1	-1.51535	0.0116825
				PREPL	-1.5154	0.0112521
				KPNA5	-1.51568	0.0159429
				ALMS1	-1.51643	0.00320847
				NRN1	-1.51823	0.00220748
				POLR3C	-1.51851	0.0378167
				TRAPPC13	-1.51857	0.0168159
				TTC3	-1.51991	0.0147566
				SCAF8	-1.52091	0.00337652
				DPYD	-1.52318	0.0191418
				ZNF521	-1.52383	0.00680741
				NPL	-1.52388	0.00603854
				AQP7P3	-1.52521	0.0340948
				TRIM38	-1.52763	0.0427108
				PMS2	-1.5291	0.0169008
				TTC39C	-1.52988	0.0334752
				CAAP1	-1.53136	0.0168172
				CCDC18-AS1	-1.53266	0.00117783
				PKD2	-1.53281	0.00326461
				THAP6	-1.53399	0.00197032
				PDGFD	-1.53506	0.00176727
				ZNF649	-1.53598	0.0069221
				FMO3	-1.53657	0.0273689
				TMEM19	-1.53697	0.0339587
				SH3BGRL2	-1.53804	0.00751249
				ZNF350	-1.53946	0.0100289
				GPR155	-1.54013	0.0349279
				AHCTF1	-1.54201	0.0276892
				PIR-FIGF	-1.54217	0.0212723
				SETD2	-1.54349	0.018064
				RAD17	-1.54395	0.0463983
				NOP58	-1.54439	0.0399116
				SMC4	-1.54577	0.0375069
				RBM41	-1.54643	0.0108688
				ATXN7	-1.54655	0.00673015
				TRIM22	-1.54947	0.00279791
				OVCH2	-1.54963	0.0396776
				ZNF256	-1.55116	0.00490044
				ELAPOR1	-1.55134	0.00226152
				MRPL42P5	-1.55199	0.00361766
				NBN	-1.55417	0.0250798
				FOXN3	-1.55472	0.00300684
				THAP9-AS1	-1.55673	0.0163306
				PSAT1	-1.56137	0.0443464
				DST	-1.56225	0.0221423
				PHGDH	-1.56302	0.0433318
				CRNDE	-1.5633	0.00851491
				TMEM128	-1.56345	0.00768525
				EPHA4	-1.56469	0.00361766
				TNS1	-1.56499	0.00300684
				TRMT61B	-1.56754	0.0346587
				ZNF782	-1.56976	0.00942753
				METTL7A	-1.57118	0.0464622
				ZBTB44	-1.57137	0.0144784
				MOB1B	-1.5716	0.00458553
				MED13L	-1.57171	0.0434139
				TERF1	-1.57188	0.00623653
				MIR1284	-1.57282	0.00490044
				ASPA	-1.57303	0.0103173
				TMEM168	-1.57324	0.0334752
				ARNTL	-1.57382	0.0114145
				LOC100506730	-1.57428	0.00296063
				FBXL4	-1.57656	0.0162971
				RIF1	-1.57673	0.0190765
				PHIP	-1.57693	0.032697
				PHF12	-1.57696	0.00997762
				SNX27	-1.57788	0.0109654
				SBF2	-1.57852	0.013504
				ANTXR2	-1.57919	0.0285231
				GPR89A	-1.57966	0.00300684
				TMEM254	-1.58042	0.0163029
				HELZ	-1.58191	0.0327194
				EPHB6	-1.58255	0.0276979
				NF1	-1.58347	0.0299867
				PUS7L	-1.58403	0.0400728
				DOCK10	-1.58463	0.00500102
				NEGR1	-1.58553	0.00153132
				ZNF318	-1.58617	0.000790309
				MCOLN3	-1.58723	0.00332276
				KLF12	-1.58792	0.00600762
				KLF8	-1.58851	0.0125848
				PPIL4	-1.58922	0.0194833
				PMS2P4	-1.58922	0.00421062
				MYLIP	-1.59037	0.00751249
				CEP170P1	-1.59325	0.0151301
				ARHGAP24	-1.59466	0.00440738
				ENOSF1	-1.59709	0.00610285
				USP40	-1.59796	0.00153132
				MIR567	-1.59836	0.00455707
				CCDC112	-1.59848	0.0176606
				POGZ	-1.59859	0.0176035
				SEPSECS	-1.59906	0.00346325
				CREBBP	-1.59975	0.0414348
				GRAMD1C	-1.60058	0.0264116
				MIPOL1	-1.60093	0.00128772
				NUTM2A-AS1	-1.60159	0.00142029
				BICRAL	-1.60197	0.00293643
				SEPSECS-AS1	-1.60202	0.00574811
				ZNF680	-1.60222	0.00706118
				NCOR1	-1.60335	0.0453767
				APCDD1	-1.60465	0.0428137
				EPC1	-1.60737	0.0192976
				CCDC14	-1.60812	0.00834147
				LOC728613	-1.60871	0.00611976
				ZNF462	-1.60929	0.003127
				STXBP4	-1.61002	0.0034939
				IFT88	-1.6103	0.0109081
				BPTF	-1.61047	0.0191418
				PARP2	-1.61103	0.00327662
				SAMHD1	-1.61293	0.0276834
				BBS4	-1.614	0.00761619
				GXYLT2	-1.61451	0.0265813
				U2SURP	-1.61466	0.0467663
				CCAR1	-1.61511	0.0279203
				KITLG	-1.61532	0.0246316
				RPE	-1.61779	0.0182285
				BCLAF3	-1.61801	0.0143013
				HPS3	-1.61938	0.0030401
				CAPRIN2	-1.62063	0.00814156
				QPCT	-1.62162	0.00459989
				NEMF	-1.62202	0.0296054
				MMRN1	-1.62315	0.0360335
				ANKRD10	-1.62341	0.0303308
				EMCN	-1.62343	0.0128279
				MRE11	-1.62359	0.00238149
				PRICKLE1	-1.62385	0.0106997
				ZBTB40	-1.62437	0.00826874
				TMEM150C	-1.62455	0.0225284
				FOXP2	-1.62502	0.00452951
				TNRC6A	-1.62534	0.0106997
				EFNA4	-1.62622	0.0229754
				TTC14	-1.62689	0.00350848
				TP53INP1	-1.62705	0.0140589
				STX17-AS1	-1.62849	0.0209339
				SMIM8	-1.62931	0.0133366
				OGFRL1	-1.62963	0.0373596
				USP33	-1.63028	0.0352044
				CAPN7	-1.63135	0.0177711
				ZNF26	-1.63346	0.0033199
				ANKRD35	-1.63389	0.008665
				PSMA3-AS1	-1.63417	0.0444962
				A2M	-1.63456	0.0412598
				LCE1E	-1.63466	0.035677
				STARD7	-1.63523	0.011375
				DOP1A	-1.63582	0.00968349
				ZNF138	-1.63583	0.0108491
				DMTF1	-1.63696	0.0205309
				CCZ1	-1.63886	0.00309281
				ARL5A	-1.6406	0.0103282
				MPDZ	-1.64074	0.00133792
				CEP95	-1.64121	0.0197437
				KAT2A	-1.64253	0.00278804
				TTC17	-1.64304	0.0294848
				NEMP1	-1.64346	0.00648288
				SUMO4	-1.64354	0.0241498
				GATAD1	-1.64381	0.005944
				QSER1	-1.64431	0.0187305
				RSKR	-1.64507	0.00459989
				ZNF626	-1.64508	0.00193373
				PRPF4B	-1.64549	0.0185499
				PODN	-1.64576	0.00212522
				ZFP90	-1.64585	0.0256013
				MIR30E	-1.6525	0.00176727
				TSHZ2	-1.65501	0.00523159
				IFT80	-1.65531	0.00610285
				FNDC3A	-1.6571	0.027048
				VPS13C	-1.65897	0.0393601
				ZNF567	-1.6592	0.00758032
				PBX1	-1.66024	0.00246148
				POT1	-1.66072	0.00670967
				HMCN1	-1.66073	0.0182229
				CASQ2	-1.66152	0.00993189
				PLAGL1	-1.66218	0.00215744
				MSH5	-1.66548	0.00157433
				ZNF570	-1.66569	0.0024469
				CASD1	-1.66576	0.00768525
				IRAK1BP1	-1.66665	0.00722127
				CADPS2	-1.66752	0.000612611
				CEP126	-1.66854	0.00286623
				ZNF436	-1.66946	0.0243386
				ZNF766	-1.67041	0.0172921
				ZNF43	-1.67067	0.00255911
				CEP76	-1.67089	0.0265932
				BBS9	-1.67138	0.00218713
				CSAD	-1.67186	0.00132509
				AHCYL2	-1.67207	0.00663894
				EPB41L2	-1.67267	0.00260727
				THEM4	-1.67362	0.0200867
				PCM1	-1.67568	0.025531
				RUFY3	-1.67604	0.00503296
				DPY19L3	-1.67777	0.0414025
				OXA1L	-1.68086	0.00333072
				RMND1	-1.68207	0.0310246
				CLK4	-1.68332	0.00234699
				SCML1	-1.68413	0.0164155
				WFDC21P	-1.68484	0.0161702
				TCTN3	-1.68488	0.0303646
				COA5	-1.68548	0.0026058
				HMGB1	-1.68666	0.00117783
				TMEM184C	-1.68708	0.0436051
				SEPTIN7P2	-1.68729	0.00124831
				CUTALP	-1.6905	0.00132509
				TCERG1	-1.69135	0.00584627
				SAMD9L	-1.69143	0.00107551
				DIP2A-IT1	-1.69239	0.0415815
				EIF2AK2	-1.69258	0.0374284
				ZNF184	-1.69335	0.00177061
				NHLRC3	-1.69617	0.00293197
				ZNF667-AS1	-1.6967	0.0132404
				MTR	-1.69703	0.00172368
				CDNF	-1.69773	0.00208485
				MYCT1	-1.69965	0.0166003
				HACD3	-1.70008	0.00700591
				NFIC	-1.70028	0.0182229
				GPR52	-1.70032	0.0161929
				ZNF302	-1.70217	0.0103357
				BCL9	-1.70263	0.00361766
				ENPP2	-1.70572	0.00995063
				CEP83	-1.70686	0.00171357
				OGN	-1.70764	0.00344811
				PAIP2B	-1.7086	0.0197367
				ZNF326	-1.70974	0.0131884
				RWDD2B	-1.71008	0.00535938
				MTPAP	-1.71033	0.0155821
				GPC3	-1.71038	0.00768981
				THOC1	-1.71061	0.0227194
				EFCAB7	-1.71753	0.00253412
				ANAPC4	-1.71769	0.0151187
				ZBTB39	-1.71776	0.00749784
				GRHL2	-1.71879	0.0151015
				PRPF39	-1.71971	0.0474684
				WDR7	-1.71988	0.0171649
				TOPBP1	-1.72222	0.010187
				GLCCI1	-1.72293	0.00144292
				KNTC1	-1.72466	0.00246148
				ZNF790-AS1	-1.72658	0.006535
				TSTD3	-1.72667	0.0256234
				DTWD1	-1.7268	0.0190841
				LYPD6B	-1.72696	0.00166278
				KLRA1P	-1.7286	0.00157433
				FBN1	-1.72872	0.00684029
				C16orf70	-1.73011	0.0112842
				EPC2	-1.73121	0.0423377
				PPIG	-1.73242	0.0304629
				WDR19	-1.73337	0.00392219
				THOC2	-1.73395	0.0423146
				SYCP2	-1.7414	0.00139596
				BBS5	-1.74233	0.00416481
				LRP6	-1.74345	0.00547885
				CA13	-1.74348	0.00440738
				ANKMY2	-1.74492	0.00783133
				NOSTRIN	-1.74522	0.00489163
				CLU	-1.7464	0.00971015
				FUBP1	-1.74992	0.0401436
				RBM25	-1.75116	0.038463
				LOC202181	-1.75265	0.000887807
				CEP120	-1.753	0.00177061
				LUC7L	-1.75449	0.00994439
				PCDH18	-1.7548	0.0217924
				RPTN	-1.75663	0.0177912
				RGS5	-1.75855	0.002069
				INTS6L	-1.75915	0.0150153
				LRRK2	-1.75941	0.011437
				C5orf46	-1.76243	0.0082377
				ZNF708	-1.76338	0.00215744
				ALG13	-1.7638	0.00648288
				SH3RF2	-1.76445	0.0106997
				CCDC125	-1.76469	0.0058325
				MIRLET7C	-1.77018	0.00469599
				TYR	-1.77108	0.0155643
				JAM2	-1.77198	0.0108688
				ZNF704	-1.77427	0.00171357
				MED23	-1.77673	0.0115764
				FNBP4	-1.77883	0.0146132
				IL20RB	-1.77985	0.00814156
				RPRD2	-1.78127	0.0200792
				CLDN8	-1.78236	0.00386058
				LINC01278	-1.78482	0.0079039
				CNTNAP3	-1.78493	0.010775
				RBBP9	-1.78637	0.0328687
				KLHDC1	-1.78653	0.00253412
				BTC	-1.78877	0.0135748
				ZNF260	-1.7892	0.00361766
				HIBCH	-1.78954	0.0112842
				CLYBL	-1.79369	0.00941665
				KIAA0586	-1.79382	0.00630973
				MT1G	-1.79406	0.0412679
				SPG11	-1.79496	0.0217384
				TXNIP	-1.79628	0.0369068
				SLF1	-1.79788	0.00367802
				HMBOX1	-1.79925	0.00522298
				MAP1B	-1.79972	0.00968349
				PLN	-1.80266	0.00286623
				NBEA	-1.80303	0.00246148
				PA2G4P4	-1.80309	0.00889427
				MIR3973	-1.80374	0.00697825
				ATRX	-1.80401	0.0313586
				ZNF91	-1.80645	0.0367594
				MIR570	-1.80787	0.0385601
				MIR361	-1.80991	0.0051277
				IGF1	-1.8108	0.000592389
				FKTN	-1.81236	0.0197575
				ARSG	-1.81259	0.000612611
				CEP44	-1.81271	0.00171357
				AHI1	-1.81281	0.0146132
				MIR651	-1.81401	0.00893805
				HLF	-1.81407	0.00243182
				LOC283299	-1.81537	0.035193
				BMS1P4	-1.81564	0.00094937
				ZNF791	-1.81734	0.00947767
				CEP162	-1.81831	0.00361766
				PSIP1	-1.82294	0.00507833
				TIGD1	-1.82302	0.00602431
				PMEL	-1.82376	0.010785
				ZNF767P	-1.82454	0.00268662
				ZNF484	-1.82524	0.0033199
				MLANA	-1.8287	0.00247034
				C3orf52	-1.83031	0.0100474
				LINC00893	-1.83394	0.00886102
				C8orf37	-1.83424	0.000615686
				TSPYL2	-1.83581	0.00641352
				PON3	-1.83866	0.00836992
				DCAKD	-1.83888	0.00151774
				PPWD1	-1.83943	0.0151658
				MIR4480	-1.83948	0.00365805
				MIR1270	-1.83954	0.0109654
				ZNF33A	-1.84142	0.0015178
				CENPP	-1.84305	0.0066942
				RBM26	-1.84457	0.0196288
				ZNF506	-1.84593	0.00363166
				LINC00630	-1.84953	0.00667077
				SP100	-1.85156	0.000812219
				CROT	-1.85218	0.01452
				RNF180	-1.85499	0.00246148
				THUMPD2	-1.85579	0.00691773
				ZNF33B	-1.85633	0.00134862
				PNISR	-1.85726	0.00601434
				PPT1	-1.85763	0.0177324
				AOPEP	-1.86067	0.000940969
				FGF7	-1.8619	0.00232999
				FAXDC2	-1.86799	0.00278593
				PNPLA3	-1.86865	0.0173725
				NVL	-1.87201	0.0051149
				N4BP2L2	-1.87387	0.00215744
				MIR4504	-1.87644	0.00677098
				DENND4C	-1.87746	0.0147721
				INTS4	-1.87759	0.011347
				TMEM237	-1.87979	0.0113378
				GTF2I	-1.87996	0.0141734
				PRKD3	-1.88028	0.00107551
				SP4	-1.8819	0.0013237
				GEN1	-1.88376	0.0156062
				RPGRIP1L	-1.88532	0.00305203
				GTF2IRD2	-1.88533	0.00218713
				CHASERR	-1.88757	0.0342875
				NPIPA1	-1.88783	0.00159758
				MIR4637	-1.88976	0.00547885
				NSRP1	-1.8906	0.0190606
				TBCK	-1.89149	0.0163178
				GPLD1	-1.89178	0.013841
				DPP4	-1.89199	0.00910587
				GATM	-1.89202	0.0277463
				AKAP9	-1.89202	0.0242194
				IFT74	-1.89317	0.029245
				IQCB1	-1.89342	0.00953681
				HSPBAP1	-1.89487	0.00270114
				MAGOHB	-1.89757	0.00243502
				HERC6	-1.89963	0.00519005
				SPATA5	-1.90167	0.00526987
				CTPS2	-1.90193	0.00215744
				PARM1	-1.90441	0.00367802
				PACRGL	-1.90827	0.00166385
				ARHGEF9	-1.91328	0.000636527
				CHPT1	-1.91405	0.000473905
				MED1	-1.91476	0.035412
				NHLRC2	-1.91635	0.0395031
				KRT73	-1.9164	0.0030401
				SLURP1	-1.9215	0.0158147
				KCNRG	-1.92404	0.0244174
				NMNAT3	-1.92444	0.00132509
				SENP1	-1.92545	0.000887807
				PRR4	-1.92687	0.000612611
				MIR576	-1.92853	0.0443132
				L3MBTL4	-1.93162	0.00232999
				NAF1	-1.933	0.002069
				VAV3	-1.93362	0.00222307
				MIR604	-1.93392	0.0200642
				ZNF718	-1.93435	0.000787962
				DCAF16	-1.93519	0.0160743
				LUC7L3	-1.93689	0.0366704
				DPT	-1.93725	0.0245434
				CXCL9	-1.93847	0.0312706
				ELMOD1	-1.94151	0.0272803
				OLFM2	-1.94158	0.00293643
				FAAH2	-1.94267	0.00816762
				EMB	-1.94411	0.0048514
				MBTD1	-1.94589	0.00455433
				CMC1	-1.94652	0.00215744
				SCPEP1	-1.94779	0.0104712
				KAT7	-1.95081	0.0067717
				KAT6B	-1.95725	0.00243502
				VWA8	-1.95751	0.00809589
				ANKRD44	-1.95818	0.000499349
				PROS1	-1.96171	0.00673015
				SENP6	-1.96175	0.0278914
				C3	-1.96348	0.00629542
				PDZD2	-1.96481	0.0019223
				LIAS	-1.96485	0.00942753
				NEPRO	-1.96485	0.00293643
				UBE2U	-1.96548	0.0348236
				CEP290	-1.96742	0.00541964
				PAN2	-1.96831	0.00142029
				NYNRIN	-1.96893	0.00275722
				HNRNPA1	-1.96906	0.00361766
				PHF14	-1.9706	0.00685086
				OPHN1	-1.97074	0.00834147
				ZNF25	-1.97083	0.00130186
				UBN2	-1.97484	0.0107114
				PTGER3	-1.97484	0.00367802
				IL7	-1.9753	0.00153132
				LOC100506124	-1.97835	0.000689476
				SFPQ	-1.981	0.00742917
				PEX1	-1.98218	0.00462928
				PHC3	-1.98221	0.00576086
				CHP2	-1.98246	0.0115764
				RAD50	-1.98465	0.0212723
				PM20D2	-1.98679	0.0131799
				PTBP2	-1.99106	0.00361766
				TNRC6B	-1.99503	0.00702863
				PAXBP1	-1.99743	0.0158908
				TIA1	-1.99749	0.0218766
				EBF1	-1.99843	0.000910771
				ACSL1	-1.99868	0.0299976
				CPM	-1.99903	0.0121448
				TCF4	-2.00217	0.0184301
				NAPEPLD	-2.00286	0.00664636
				ATF7IP	-2.00549	0.0145005
				AQP9	-2.00701	0.0203439
				APEX1	-2.0092	0.0217857
				CLDN10-AS1	-2.01262	0.00747735
				MIS18BP1	-2.013	0.00971015
				WDR75	-2.0149	0.0327979
				CCDC80	-2.01573	0.00302392
				EML4	-2.01744	0.0177324
				PON2	-2.01858	0.0331894
				GATA3	-2.02354	0.0084344
				MIR505	-2.02441	0.00542661
				MAP2K5	-2.02873	0.002069
				TMEM47	-2.02929	0.019436
				UTRN	-2.033	0.0115327
				MIR597	-2.03525	0.00526987
				TLR3	-2.03525	0.00171357
				DBT	-2.03736	0.0121097
				DPH6	-2.03885	0.00157103
				CHD9	-2.04286	0.0205456
				MDM4	-2.04578	0.00420263
				DLEU2L	-2.04609	0.0257552
				MIR4796	-2.04766	0.00888326
				YBX3	-2.05373	0.0104712
				NPIPB5	-2.05524	0.0133366
				MCM8	-2.05859	0.00278593
				TFDP2	-2.05887	0.00355982
				CRTAP	-2.0616	0.0191418
				ZBTB7C	-2.06268	0.0100474
				LRP4	-2.06376	0.00226152
				ARHGAP42	-2.06619	0.00270114
				GNPDA2	-2.06652	0.0448699
				CENPC	-2.0672	0.00411171
				IFI44L	-2.06834	0.00386058
				LINC00115	-2.07142	0.0019223
				KRT77	-2.07215	0.000886469
				PPIP5K2	-2.07311	0.0453767
				NFIA	-2.07795	0.00243502
				CILK1	-2.08067	0.00557738
				CHD6	-2.08437	0.000887807
				ARL6IP5	-2.08544	0.0114145
				LRCH1	-2.08632	0.00671086
				C7	-2.08702	0.0175636
				MEOX2	-2.08725	0.00130186
				ZNF480	-2.09234	0.00680741
				ARID4A	-2.09251	0.0169008
				ANKRD49	-2.09649	0.00541102
				KIAA0825	-2.09843	0.00113617
				SLIT3	-2.09962	0.00148179
				PCMTD2	-2.09963	0.006535
				CREBRF	-2.10226	0.000783234
				UGGT2	-2.10229	0.00968349
				FKSG29	-2.10284	0.00459989
				ETV6	-2.10499	0.00970938
				GPR34	-2.10816	0.0123752
				LRRC37B	-2.11689	0.0057759
				PROSER1	-2.11953	0.00921162
				PIBF1	-2.12271	0.014242
				MIR708	-2.12898	0.0105396
				MIR580	-2.13484	0.00331342
				NEB	-2.13908	0.0144784
				SPATA6	-2.13931	0.00040645
				BCL11A	-2.14163	0.00397305
				ARHGEF6	-2.14235	0.00117783
				ZBTB20	-2.14624	0.000886469
				ZNF507	-2.15022	0.00374079
				MIR1290	-2.15392	0.0125435
				FRZB	-2.15458	0.000473905
				ANGEL2	-2.15497	0.00498592
				ZBTB41	-2.15807	0.0119566
				SESN1	-2.16059	0.00168787
				LRIG2	-2.16189	0.0104712
				ZKSCAN8	-2.17278	0.000612611
				ARHGEF26	-2.17715	0.00246148
				LONRF1	-2.18315	0.00519023
				SMC5	-2.18566	0.0249598
				CDKAL1	-2.19083	0.00296159
				TSPAN7	-2.19664	0.00459989
				HMGN2	-2.20022	0.00117783
				PMS2P2	-2.20733	0.000547709
				NEK3	-2.20761	0.00171357
				LRRCC1	-2.21584	0.00934016
				IGFL4	-2.21604	0.00457773
				MIR99AHG	-2.22121	0.0016589
				BBS2	-2.2221	0.00392219
				HERC2P9	-2.22252	0.00197045
				ATG2B	-2.22928	0.02172
				MIR421	-2.2308	0.0221934
				ACER1	-2.2373	0.0152399
				LOC100190986	-2.24839	0.0414613
				GLYATL2	-2.25081	0.0120381
				CD34	-2.26149	0.0323299
				RSL1D1	-2.26532	0.0434139
				DCLK1	-2.27192	0.00207426
				ANTXR1	-2.2735	0.0207868
				DIAPH2	-2.27786	0.0284047
				ROR1	-2.27885	0.00153132
				HNRNPA1L2	-2.27921	0.00494393
				CDON	-2.28864	0.000749037
				CDHR1	-2.28897	0.00211274
				CYBRD1	-2.29119	0.00469599
				ORMDL1	-2.2977	0.0077257
				ADD3	-2.2977	0.00107551
				BLMH	-2.29819	0.0242006
				IDE	-2.29838	0.0107827
				LRRC39	-2.29898	0.00117783
				LY75-CD302	-2.30189	0.00384348
				SERTAD4	-2.30287	0.00498464
				CD36	-2.3132	0.0435222
				MFAP4	-2.31454	0.00630163
				SRGAP2	-2.32364	0.00104037
				ATP13A4	-2.3241	0.00275019
				GAN	-2.3283	0.00857147
				FHL5	-2.32874	0.000790309
				ZNF141	-2.33676	0.0019223
				PTAR1	-2.33739	0.0029863
				PCDHB4	-2.33827	0.000790309
				CES4A	-2.34176	0.00648288
				ZNF280D	-2.3534	0.00236183
				TBC1D32	-2.35432	0.000812219
				SRSF11	-2.35907	0.0192305
				MIR568	-2.36674	0.00602431
				CTSO	-2.37199	0.00868212
				ZNF280C	-2.37486	0.00818258
				RCOR3	-2.37857	0.000812219
				MIR4742	-2.3842	0.0298126
				CTSK	-2.38503	0.0162175
				IFI44	-2.39066	0.00153132
				BDNF-AS	-2.39815	0.00296852
				DCN	-2.41101	0.00735984
				MIR643	-2.42288	0.00121913
				TFAP2B	-2.42534	0.00132509
				EPS8	-2.4255	0.0019223
				ZC3H6	-2.42644	0.000473905
				RPL23AP32	-2.4388	0.0248395
				SPARCL1	-2.45432	0.0138697
				NKTR	-2.47813	0.0205309
				ZNF493	-2.47847	0.00117783
				MAP4K3	-2.48573	0.00678895
				GSTT2B	-2.48923	0.0019223
				PGAP1	-2.49419	0.0100289
				BOC	-2.5025	0.000162953
				FGFR2	-2.51689	0.00236183
				PMS2P9	-2.51779	0.0049389
				CDC14A	-2.51989	0.00275019
				PCDHB14	-2.52527	0.0151658
				CA6	-2.52818	0.00151774
				PHF3	-2.53257	0.00652144
				MIR4451	-2.53718	0.00193373
				CFH	-2.55225	0.0033441
				MIR23B	-2.567	0.000612611
				MIR581	-2.5807	0.00966189
				ZNF253	-2.60303	0.00361766
				PSMD6-AS2	-2.60345	0.00132509
				PCDHB13	-2.6052	0.0152732
				OMD	-2.62842	0.00361766
				LRIG3	-2.64129	0.00684029
				ARHGAP29	-2.64159	0.00293197
				TARBP1	-2.64328	0.00246148
				LINC01139	-2.64513	0.00402153
				MIR95	-2.64882	0.0121323
				MRTFB	-2.65198	0.00302392
				KIT	-2.65276	0.0036357
				SEPTIN7P14	-2.65728	0.00212314
				SFRP2	-2.6583	0.00947762
				NEO1	-2.65848	0.00268705
				FRG1HP	-2.66003	0.00124831
				PLSCR4	-2.66018	0.00158416
				MIR3685	-2.66617	0.00667077
				MIR573	-2.67219	0.00142029
				MXRA5	-2.68228	0.00675415
				HPGD	-2.6884	0.0114989
				SH3BP5-AS1	-2.70154	0.00365805
				CHRDL1	-2.70369	0.00151774
				MIR553	-2.72039	0.00124831
				MIR590	-2.72205	0.0433943
				MIR4524A	-2.73247	0.000497103
				ZNF100	-2.75045	0.000562362
				MGP	-2.76688	0.00290747
				MIR548L	-2.76809	0.0051277
				CHL1	-2.7864	0.00177061
				ANKRD36B	-2.82686	0.00171816
				MIR644A	-2.83488	0.0334914
				ANGPTL1	-2.8434	0.00122027
				EEF2K	-2.84513	0.00520219
				CACHD1	-2.85252	0.000612611
				IL33	-2.87573	0.0297926
				AADAC	-2.9148	0.00804509
				TTC21B	-2.92624	0.000753716
				NFIX	-2.92645	0.0045367
				LIFR	-2.93103	0.000979406
				MIR4295	-2.93125	0.0272714
				CCDC146	-2.94002	0.00040645
				PLLP	-2.96474	0.00040645
				MIR32	-2.96969	0.00031842
				NFIB	-2.98129	0.00212522
				ZNF652	-3.07399	0.000734931
				MIR548V	-3.07703	0.00268594
				TMEM116	-3.10608	0.00094937
				NFE2L3	-3.10653	0.00326703
				LCE1A	-3.15691	0.0427108
				ANXA9	-3.16879	0.00625777
				C3orf35	-3.17966	0.000783234
				MIR548I3	-3.18316	0.0109319
				BMS1P1	-3.22323	0.00473512
				CLDN10	-3.26668	3.19004e-05
				ABHD12B	-3.27429	0.0015178
				AADACL2	-3.28703	0.0106622
				FLG	-3.32059	0.0296054
				MIR27B	-3.32108	0.0045367
				TEX9	-3.47559	0.000546174
				SYNPO2	-3.52841	0.000886469
				LCE6A	-3.54757	0.0489539
				HAL	-3.57127	0.0164155
				LCE1C	-3.67449	0.0424982
				GSTT2	-3.71087	0.00176727
				N4BP2L2-IT2	-3.74022	0.00305065
				MIR3671	-3.78157	0.002069
				APOD	-3.80248	0.002069
				IL37	-3.8038	0.0168223
				MIR3942	-3.96102	0.00040645
				PIP	-4.13403	0.000812219
				LCE1B	-4.17987	0.0390109
				TYRP1	-4.37514	0.00040645
				DCD	-5.14869	0.000162953
				FLG2	-5.26363	0.0217526
				KRT2	-5.89778	0.00148179

## Sheet: Table S2
Supplementary Table S2.Differentially expressed immune related genes (DE-IRGs)
Up-IRGS	Down-IRGS
S100A12	C3
S100A9	C5
CXCL8	CCL24
PTHLH	CCL28
S100A7A	CXCL12
AREG	CXCL9
ADM	FGF2
IL24	SLIT2
SLPI	ERAP1
S100A8	ERAP2
CCL20	DCD
RAET1L	BPIFC
PGLYRP4	A2M
ULBP1	DDX58
ANGPTL4	NOX1
LCN2	APOD
IL1RN	TLR3
CLDN4	EIF2AK2
PPBP	NOD1
PGF	NEO1
GIPR	SP1
FGF11	DCK
TMSB10	TRIM22
GREM1	HMGB1
GNRHR	AQP9
ULBP2	VAV3
ARTN	CHP2
PPARD	CYSLTR2
ULBP3	EDNRB
S100A14	IL20RB
OASL	ANGPTL1
ISG20	AR
S100A2	FGFR2
IL36RN	GHR
ESM1	LIFR
VEGFA	NPR3
S100A7	NRP1
NGF	PRLR
MIF	PTGER3
EREG	PTGFR
ZYX	RORA
MAPK3	TACR1
FPR2	CDNF
SDC1	BTC
GAL	FGF7
GH1	GNRH1
MLNR	IGF1
IL11	IL37
	IL33
	IL34
	IL7
	FGF7P6
	KITLG
	CCN3
	OGN
	PDGFD
	PDGFRL
	SLURP1
	SOS2
	NCK1

## Sheet: Table S3
Supplementary Table S3. CytoHubba output results of DE-IRGs.
Method	Name	Score
Betweenness	CXCL8	1746.11
Betweenness	FGFR2	748.083
Betweenness	TLR3	689.509
Betweenness	FGF2	671.622
Betweenness	CXCL12	615.069
Betweenness	MAPK3	448.456
Betweenness	IGF1	423.207
Betweenness	FGF7	368.848
Betweenness	IL7	365.132
Betweenness	HMGB1	363.433
Betweenness	DDX58	360
Betweenness	NGF	269.656
Betweenness	KITLG	266.914
Betweenness	GNRH1	252
Betweenness	S100A7	246
Closeness	CXCL8	36.25
Closeness	FGF2	34.5
Closeness	CXCL12	32.6667
Closeness	FGF7	31.4167
Closeness	IGF1	30.45
Closeness	IL7	29.75
Closeness	KITLG	29.0333
Closeness	FGFR2	29.0333
Closeness	PGF	28.4167
Closeness	SDC1	28.3333
Closeness	CXCL9	27.9167
Closeness	NGF	27.3667
Closeness	IL11	27.3167
Closeness	HMGB1	27.2167
Closeness	MAPK3	27
Degree	CXCL8	18
Degree	CXCL12	13
Degree	FGF2	13
Degree	FGFR2	10
Degree	IGF1	10
Degree	FGF7	9
Degree	IL7	8
Degree	CXCL9	8
Degree	KITLG	8
Degree	NGF	7
Degree	IL11	6
Degree	DDX58	6
Degree	HMGB1	6
Degree	SDC1	6
Degree	MAPK3	6
DMNC	NGF	0.51861
DMNC	PPBP	0.473661
DMNC	CCL24	0.463463
DMNC	S100A7	0.463463
DMNC	CCL28	0.463463
DMNC	MAPK3	0.463463
DMNC	CCL20	0.453784
DMNC	IGF1	0.439051
DMNC	FGFR2	0.402463
DMNC	SDC1	0.388958
DMNC	S100A8	0.378929
DMNC	S100A9	0.378929
DMNC	KITLG	0.365876
DMNC	FGF2	0.365874
DMNC	FGF7	0.357997
EPC	FGF2	20.84
EPC	CXCL8	20.765
EPC	CXCL12	20.155
EPC	FGF7	19.382
EPC	IGF1	19.023
EPC	KITLG	18.65
EPC	FGFR2	18.174
EPC	IL7	17.51
EPC	CXCL9	16.982
EPC	PGF	16.442
EPC	SDC1	16.414
EPC	NGF	16.127
EPC	HMGB1	14.934
EPC	MAPK3	14.844
EPC	IL11	14.517
MCC	FGF2	89
MCC	FGF7	62
MCC	IGF1	59
MCC	FGFR2	55
MCC	CXCL8	45
MCC	CXCL12	40
MCC	KITLG	35
MCC	NGF	32
MCC	CXCL9	28
MCC	CCL20	18
MCC	SDC1	15
MCC	IL7	14
MCC	PPBP	12
MCC	S100A12	10
MCC	PGF	10
MNC	FGF2	12
MNC	CXCL8	11
MNC	CXCL12	11
MNC	FGF7	9
MNC	CXCL9	8
MNC	FGFR2	7
MNC	KITLG	7
MNC	IGF1	7
MNC	IL7	6
MNC	CCL20	5
MNC	S100A12	5
MNC	NGF	5
MNC	DDX58	5
MNC	SDC1	5
MNC	PGF	5
Radiality	CXCL8	5.53577
Radiality	FGF2	5.52105
Radiality	FGF7	5.3591
Radiality	CXCL12	5.31493
Radiality	IL7	5.21187
Radiality	PGF	5.19715
Radiality	IGF1	5.15298
Radiality	SDC1	5.13826
Radiality	KITLG	5.07937
Radiality	MAPK3	5.02047
Radiality	FGFR2	5.00575
Radiality	IL11	5.00575
Radiality	HMGB1	5.00575
Radiality	NGF	4.96158
Radiality	CXCL9	4.94686
Stress	CXCL8	5632
Stress	FGFR2	3300
Stress	FGF2	2494
Stress	TLR3	2224
Stress	CXCL12	2212
Stress	FGF7	1640
Stress	IGF1	1432
Stress	MAPK3	1274
Stress	HMGB1	1234
Stress	S100A7	1126
Stress	DDX58	1118
Stress	IL7	1074
Stress	KITLG	1040
Stress	S100A12	986
Stress	PGF	834

## Sheet: Table S4
Supplementary Table S4. Sample-level data of CIBERSORT immune infiltration analysis.
Sample	B cells naive	B cells memory	Plasma cells	T cells CD8	T cells CD4 naive	T cells CD4 memory resting	T cells CD4 memory activated	T cells follicular helper	T cells regulatory (Tregs)	T cells gamma delta	NK cells resting	NK cells activated	Monocytes	Macrophages M0	Macrophages M1	Macrophages M2	Dendritic cells resting	Dendritic cells activated	Mast cells resting	Mast cells activated	Eosinophils	Neutrophils	P-value	Correlation	RMSE
GSM2114231	0.126055	0	0.0821653	0.186652	0.195708	0	0	0	0	0	0.0261937	0.024328	0.124552	0	0	0.0809355	0	0.0717818	0.0813359	0	0.000293177	0	0.809	-0.0203324	1.08794
GSM2114232	0.093738	0	0	0.282755	0	0	0	0.069563	0	0	0.130721	0	0.141028	0.0137217	0	0.216806	0	0.0457129	0.0059547	0	0	0	0.495	0.0227652	1.0867
GSM2114233	0.101343	0	0.0274476	0.12117	0	0.149019	0.0221746	0.0104524	0	0	0.143328	0	0.074049	0.197894	0	0.0286692	0	0.103481	0	0.0133396	0.00445254	0.0031789	0.807	-0.0200323	1.09078
GSM2114234	0.106611	0	0.0273294	0.105564	0	0.0974749	0	0.0110024	0	0	0.12857	0	0.113384	0.064734	0	0.0863907	0	0.0913273	0.167612	0	0	0	0.693	-0.00527302	1.07966
GSM2114235	0.104629	0	0.0371453	0.0973585	0	0	0	0	0	0	0.161743	0	0.112694	0.247329	0	0.0407624	0	0.0981293	0	0.0852559	0.0149534	0	0.645	-0.000193098	1.08421
GSM2114236	0.0585247	0	0.00321113	0	0	0.13479	0	0	0	0	0.244734	0	0.10752	0.282275	0	0.0443771	0	0.0760057	0.0199561	0.0286058	0	0	0.725	-0.00932981	1.0967
GSM2114237	0	0	0	0.0576771	0	0.168708	0	0.0960281	0	0	0	0.116801	0.00934217	0.17808	0.104202	0.0616877	0	0	0.207473	0	0	0	0.873	-0.0293163	1.11064
GSM2114238	0.0558108	0	0	0.26107	0	0	0	0.0750166	0	0	0	0.0716177	0.0448445	0.15973	0	0.185608	0	0.033553	0.11275	0	0	0	0.948	-0.0438622	1.09193
GSM2114239	0.0128033	0	0	0.15817	0	0.111349	0	0.0129668	0	0	0	0.0467604	0.0436852	0.146817	0.0161473	0.236086	0	0.00110483	0.214111	0	0	0	0.794	-0.0183529	1.08662

## Sheet: Table S5
Supplementary Table S5. Multiple-testing correction results for differential infiltration of 22 immune cell subsets.
Cell	pvalue	padj
B cells naive	0.0238095	0.5
B cells memory	1	1
Plasma cells	0.0590582	0.831039
T cells CD8	0.904762	1
T cells CD4 naive	0.637352	1
T cells CD4 memory resting	0.589639	1
T cells CD4 memory activated	0.637352	1
T cells follicular helper	0.0488846	0.831039
T cells regulatory (Tregs)	1	1
T cells gamma delta	1	1
NK cells resting	0.0256011	0.5
NK cells activated	0.0162095	0.35661
Monocytes	0.0238095	0.5
Macrophages M0	1	1
Macrophages M1	0.0518299	0.831039
Macrophages M2	0.261905	1
Dendritic cells resting	1	1
Dendritic cells activated	0.0238095	0.5
Mast cells resting	0.0518218	0.831039
Mast cells activated	0.219768	1
Eosinophils	0.219768	1
Neutrophils	0.637352	1

## Sheet: Table S6
Supplementary Table S6. Multiple-testing correction results for the correlation between FGFR2 expression and immune cell infiltration.
name1	name2	cor	p	padj
B cells naive	FGFR2	-0.433333	0.243952	1
Dendritic cells activated	FGFR2	-0.75	0.0199421	0.259248
Eosinophils	FGFR2	-0.485172	0.185549	1
Macrophages M0	FGFR2	-0.433333	0.243952	1
Macrophages M1	FGFR2	0.524901	0.146784	1
Macrophages M2	FGFR2	0.616667	0.0769288	0.923146
Mast cells activated	FGFR2	-0.782217	0.0127322	0.203715
Mast cells resting	FGFR2	0.778249	0.013506	0.203715
Monocytes	FGFR2	-0.45	0.224216	1
Neutrophils	FGFR2	-0.410792	0.272071	1
NK cells activated	FGFR2	0.839841	0.00461137	0.0783932
NK cells resting	FGFR2	-0.949289	9.2e-05	0.001656
Plasma cells	FGFR2	-0.539641	0.133727	1
T cells CD4 memory activated	FGFR2	-0.410792	0.272071	1
T cells CD4 memory resting	FGFR2	-0.0957427	0.806438	1
T cells CD4 naive	FGFR2	0	1	1
T cells CD8	FGFR2	0.333333	0.380713	1
T cells follicular helper	FGFR2	0.762821	0.016814	0.235396
